# Supplementary material for: Accuracy of Machine Learning Assisted Detection of Keratoconus: A Systematic Review and Meta-Analysis
Source: J Clin Med. 2022 Jan 18;11(3):478. doi: 10.3390/jcm11030478 (PMC8836961; doi:10.3390/jcm11030478)
Supplement: Supplementary file 1 [file jcm-11-00478-s001.zip]

Archive with 4 entries (3 files):
- Supplementary/
- Supplementary/(updated) Supplementary Table 1.xlsx
- Supplementary/Supplementary Figure 1.tif
- Supplementary/Supplementary Figure 2.tif
