# Supplementary material for: Accuracy of Machine Learning Assisted Detection of Keratoconus: A Systematic Review and Meta-Analysis
Source: J Clin Med. 2022 Jan 18;11(3):478. doi: 10.3390/jcm11030478 (PMC8836961; doi:10.3390/jcm11030478)
Supplement: Supplementary file 1 [file jcm-11-00478-s001.zip › Supplementary/(updated) Supplementary Table 1.xlsx]

## Sheet: QA_TRIpod
TRIPOD item	Description	Adherence score	Maeda 1995	Kalin 1996	Rabinowitz 1998	Twa 2005	Bessho 2006	Saad 2010	Mahmoud 2013	Smadja 2013	Ventura 2013	Saad 2014	Silverman 2014	Chan 2015	Koprowski 2015	Shetty 2015	Kovacs 2016	Ruiz 2016	Ambrosio 2017	Silvweman 2017	Xu 2017	Lopes 2018	Yousefi 2018	Chandapura 2019	Dos 2019	Issarti 2019	Kamiya 2019	Lavric 2019	Leao 2019	Bolarin 2020	Cao 2020	Castro-Luna 2020	Issarti 2020	Kuo 2020	Lavric 2020	Shi 2020	Velazquez-Blazquez 2020
1	Identify the study as developing and/or validating a multivariable prediction model, the target population, and the outcome to be predicted.	0.03	0	0	0	0	0	0	0	0	0	0	0	1	0	0	0	0	0	0	0	0	0	0	0	0	0	0	0	0	0	0	0	0	0	0	0
2	Provide a summary of objectives, study design, setting, participants, sample size, predictors, outcome, statistical analysis, results, and conclusions.	0	0	0	0	0	0	0	0	0	0	0	0	0	0	0	0	0	0	0	0	0	0	0	0	0	0	0	0	0	0	0	0	0	0	0	0
3a	Explain the medical context (including whether diagnostic or prognostic) and rationale for developing or validating the multivariable prediction model, including references to existing models.	0.69	0	1	1	0	0	0	1	1	0	1	1	1	0	0	1	0	0	1	1	1	1	1	0	1	1	1	0	1	1	1	1	1	1	1	1
3b	Specify the objectives, including whether the study describes the development or validation of the model or both.	0.51	0	1	0	0	1	0	0	0	0	0	1	1	0	0	0	1	1	0	0	0	1	1	1	1	0	1	1	1	1	0	1	1	0	1	1
4a	Describe the study design or source of data (e.g., randomized trial, cohort, or registry data), separately for the development and validation data sets, if applicable.	0.51	0	0	0	1	1	0	1	1	0	1	0	1	0	1	0	1	1	0	0	0	1	1	0	1	1	0	0	1	1	0	1	1	0	0	1
4b	Specify the key study dates, including start of accrual; end of accrual; and, if applicable, end of follow-up.	0.11	0	0	0	1	0	0	0	0	0	0	0	0	0	0	0	0	0	0	0	0	0	0	0	0	1	0	0	0	0	0	0	1	0	1	0
5a	Specify key elements of the study setting (e.g., primary care, secondary care, general population) including number and location of centres.	0.34	1	0	0	0	1	0	0	0	0	0	1	0	0	0	0	0	0	1	1	1	1	0	0	1	1	0	0	1	0	0	0	1	0	1	0
5b	Describe eligibility criteria for participants.	0.54	0	1	1	1	0	0	0	1	0	1	0	1	1	0	1	1	0	0	0	1	1	0	0	1	1	0	0	1	1	1	1	1	0	0	1
6a	Clearly define the outcome that is predicted by the prediction model, including how and when assessed.	0.26	0	0	0	0	0	0	0	1	0	0	0	1	0	0	0	1	1	0	1	0	1	0	0	0	0	0	0	0	1	0	0	1	0	1	0
6b	Report any actions to blind assessment of the outcome to be predicted.	0.34	0	0	0	1	0	0	0	1	0	1	0	1	0	0	1	1	1	0	1	0	1	0	0	0	0	0	0	0	1	0	0	1	0	1	0
7a	Clearly define all predictors used in developing or validating the multivariable prediction model, including how and when they were measured.	0.23	0	0	1	0	0	0	0	1	1	1	0	0	1	0	0	0	0	0	0	0	0	0	0	0	0	0	1	0	1	0	0	0	0	1	0
7b	Report any actions to blind assessment of predictors for the outcome and other predictors.	0	0	0	0	0	0	0	0	0	0	0	0	0	0	0	0	0	0	0	0	0	0	0	0	0	0	0	0	0	0	0	0	0	0	0	0
8	Explain how the study size was arrived at.	0.17	0	0	0	0	0	0	0	0	0	0	0	0	0	1	0	0	0	0	0	0	0	0	1	1	1	0	0	1	0	0	0	0	0	0	1
9	Describe how missing data were handled (e.g., complete-case analysis, single imputation, multiple imputation) with details of any imputation method.	0	0	0	0	0	0	0	0	0	0	0	0	0	0	0	0	0	0	0	0	0	0	0	0	0	0	0	0	0	0	0	0	0	0	0	0
10a	Describe how predictors were handled in the analyses.	0.66	1	1	1	0	0	1	1	1	0	1	0	1	1	0	0	1	0	1	1	1	1	1	1	1	1	1	1	0	1	1	0	1	0	0	0
10b	Specify type of model, all model-building procedures (including any predictor selection), and method for internal validation.	0.03	0	0	0	0	0	0	0	0	0	0	0	0	0	0	0	1	0	0	0	0	0	0	0	0	0	0	0	0	0	0	0	0	0	0	0
10d	Specify all measures used to assess model performance and, if relevant, to compare multiple models.2 These should be described in the methods section of the paper (item 16 addresses the reporting of the results for model performance).	0	0	0	0	0	0	0	0	0	0	0	0	0	0	0	0	0	0	0	0	0	0	0	0	0	0	0	0	0	0	0	0	0	0	0	0
13a	Describe the flow of participants through the study, including the number of participants with and without the outcome and, if applicable, a summary of the follow-up time. A diagram may be helpful.	0.49	0	0	0	1	0	1	0	0	1	1	0	1	0	1	1	0	1	1	1	1	0	0	0	0	0	0	0	1	1	1	1	1	0	0	1
13b	Describe the characteristics of the participants (basic demographics, clinical features, available predictors), including the number of participants with missing data for predictors and outcome.	0	0	0	0	0	0	0	0	0	0	0	0	0	0	0	0	0	0	0	0	0	0	0	0	0	0	0	0	0	0	0	0	0	0	0	0
14a	Specify the number of participants and outcome events in each analysis.	0.57	0	1	1	1	0	0	0	1	1	1	0	1	1	1	0	1	1	1	1	1	0	1	0	0	0	1	0	1	1	0	1	0	0	0	1
14b	If done, report the unadjusted association between each candidate predictor and outcome.	0.39	NA	NA	1	0	NA	0	0	0	1	0	1	0	0	1	1	0	0	1	0	1	0	1	0	0	0	0	0	1	0	1	0	NA	0	1	1
15a	Present the full prediction model to allow predictions for individuals (i.e., all regression coefficients, and model intercept or baseline survival at a given time point).	0.14	0	0	0	0	0	1	0	1	0	0	0	0	0	1	0	0	0	0	1	0	0	0	0	0	0	0	0	1	0	0	0	0	0	0	0
15b	Explain how to use the prediction model.	0.09	0	0	0	0	0	0	0	0	0	0	0	0	0	1	0	0	0	0	0	0	0	0	0	0	0	0	0	1	0	0	0	0	0	0	1
16	Report performance measures (with confidence intervals) for the prediction model.3 These should be described in results section of the paper (item 10 addresses the reporting of the methods for model performance).	0.03	0	0	0	0	0	0	0	0	0	0	0	0	0	0	0	0	0	0	0	0	0	0	0	0	0	0	0	1	0	0	0	0	0	0	0
18	Discuss any limitations of the study (such as nonrepresentative sample, few events per predictor, missing data).	0.51	0	0	0	1	1	0	0	1	0	0	1	1	0	1	0	0	1	1	0	1	1	0	0	1	1	0	0	1	1	0	1	1	0	1	1
19b	Give an overall interpretation of the results considering objectives, limitations, results from similar studies and other relevant evidence.	0.46	0	0	0	0	1	0	1	1	0	1	1	1	1	1	0	0	1	0	0	1	1	0	0	1	0	0	0	1	1	0	1	0	0	0	1
20	Discuss the potential clinical use of the model and implications for future research.	0.57	1	1	0	1	0	0	1	1	0	0	0	1	1	0	1	0	0	0	1	1	1	1	1	1	1	0	0	0	1	1	1	1	0	0	1
21	Provide information about the availability of supplementary resources, such as study protocol, web calculator, and data sets.	0.09	0	0	0	0	0	0	0	0	0	0	0	0	0	0	0	1	0	0	0	1	0	0	0	0	0	0	0	0	0	0	0	0	0	1	0
22	Give the source of funding and the role of the funders for the present study.	0.23	0	0	0	0	0	0	0	1	0	0	0	1	1	1	1	0	0	0	0	1	1	0	0	0	1	0	0	0	0	0	0	0	0	0	0
